# Supplementary material for: Prediction Models and Risk Factors for Steroid Resistance in Children with Nephrotic Syndrome: A Systematic Review and Meta-Analysis
Source: J Clin Med. 2026 Jun 8;15(12):4438. doi: 10.3390/jcm15124438 (PMC13301261; doi:10.3390/jcm15124438)
Supplement: Supplementary file 1 [file jcm-15-04438-s001.zip]

Archive with 1 entries (1 files):
- jcm-4287741-supplementary.pdf
